# Supplementary material for: Enhanced IR Radiative Cooling of Silver Coated PA Textile
Source: Polymers (Basel). 2021 Dec 31;14(1):147. doi: 10.3390/polym14010147 (PMC8747296; doi:10.3390/polym14010147)
Supplement: Supplementary file 1 [file polymers-14-00147-s001.zip]

Archive with 1 entries (1 files):
- polymers-1507543-SI.pdf
